# Supplementary material for: Cold and heavy: grasping the temperature–weight illusion
Source: Exp Brain Res. 2020 Mar 27;238(5):1107–17. doi: 10.1007/s00221-020-05794-y (PMC7237526; doi:10.1007/s00221-020-05794-y)
Supplement: Supplementary file 2 — Supplementary file2 (XLSX 240 kb) [file 221_2020_5794_MOESM2_ESM.xlsx]

## Sheet: Magnitude estimation
Person	Numerical rating of apparent heaviness (Z-transformed)	Unit of Measurement	Passive 18°C 350g	Passive 32°C 350g	Passive 41°C 350g	Person	Passive 18°C 700g	Passive 32°C 700g	Passive 41°C 700g	Person	Active 18°C 350g	Active 32°C 350g	Active 41°C 350g	Person	Active 18°C 700g	Active 32°C 700g	Active 41°C 700g
A	Perceptual judgement	Z-value	-0.525215	-0.525215	-0.321906	A	0.389675	0.592984	0.694639	A	-0.931833	-0.42356	0.186367	A	0.694639	0.796293	0.186367
B	Perceptual judgement	Z-value	-0.177679	-0.863012	-0.329975	B	1.11684	0.736099	0.355358	B	-0.710716	-0.786864	-0.710716	B	0.507654	0.812247	0.812247
C	Perceptual judgement	Z-value	-1.05603	-1.60196	-1.30418	C	1.27661	0.383258	1.37587	C	-0.0137863	-0.510092	-0.41083	C	0.58178	-0.311569	0.184736
D	Perceptual judgement	Z-value	-0.620405	-0.50347	-0.97121	D	1.01669	0.958218	0.89975	D	-0.73734	-1.20508	-0.97121	D	0.782815	1.36749	0.66588
E	Perceptual judgement	Z-value	-0.982296	-0.794197	-0.700147	E	0.992746	0.334399	1.36894	E	-0.606098	-0.888247	-0.794197	E	1.27489	0.428448	0.898696
F	Perceptual judgement	Z-value	-0.810588	-0.810588	-0.810588	F	1.01323	0.476816	0.691384	F	-0.274169	-0.488737	-0.810588	F	1.2278	0.369533	0.691384
G	Perceptual judgement	Z-value	-0.846427	-1.06565	-0.846427	G	0.688103	0.688103	1.12654	G	-0.627208	-1.17525	-0.40799	G	1.01693	0.907321	0.797712
H	Perceptual judgement	Z-value	-0.698023	-0.698023	-0.779084	H	0.436828	0.842131	0.274706	H	-0.37378	-0.779084	-0.860145	H	0.68001	0.274706	0.0315236
I	Perceptual judgement	Z-value	-0.841695	-0.905286	-0.619127	I	0.620894	-0.396559	1.09782	I	-0.682718	-0.937081	-0.968877	I	0.461917	1.09782	1.57476
J	Perceptual judgement	Z-value	-0.790619	-1.33104	-0.610478	J	1.55121	1.01079	1.01079	J	-0.430337	-1.33104	-0.790619	J	0.470368	-0.0700549	0.110086
K	Perceptual judgement	Z-value	-1.04436	-0.931791	-0.931791	K	0.700407	0.475276	1.26323	K	-0.70666	-0.70666	-0.48153	K	0.869255	1.15067	1.15067
L	Perceptual judgement	Z-value	-0.484169	-1.14775	-0.705363	L	1.28538	0.666039	1.28538	L	-0.484169	-0.484169	-0.79384	L	0.754517	0.842994	0.135174
M	Perceptual judgement	Z-value	-0.233427	-0.504503	-0.775579	M	1.25749	0.71534	0.850878	M	-0.368965	-0.775579	-0.368965	M	0.579802	0.444264	0.444264
N	Perceptual judgement	Z-value	-1.41364	-1.17583	-1.17583	N	0.607733	1.44006	1.08335	N	-0.700214	-0.700214	-0.462406	N	0.845542	0.132116	0.607733
O	Perceptual judgement	Z-value	-0.559142	-0.559142	-0.559142	O	-0.559142	-0.559142	-0.559142	O	-0.325082	-0.371894	-0.51233	O	1.78145	1.31333	1.78145
P	Perceptual judgement	Z-value	-0.937514	-1.39115	-1.48188	P	-0.0302424	-0.302424	0.967757	P	0.241939	-1.02824	0.151212	P	0.423393	0.514121	1.69357
Q	Perceptual judgement	Z-value	-0.845246	-0.265649	-0.265649	Q	1.03844	-0.265649	0.893546	Q	0.0241499	-0.265649	0.458848	Q	1.76294	-0.265649	0.169049
R	Perceptual judgement	Z-value	-0.128566	-0.430416	-0.63165	R	0.877602	-0.430416	-0.128566	R	-0.128566	0.0726677	-0.128566	R	1.38069	0.877602	0.374518
S	Perceptual judgement	Z-value	-0.994181	-1.09144	-0.994181	S	1.04821	1.09684	1.33998	S	-0.945553	-0.751039	-0.653782	S	1.1941	0.659185	0.950956
T	Perceptual judgement	Z-value	-0.763244	-0.872278	-0.545174	T	0.21807	0.327104	0.545174	T	-0.654209	-0.436139	-0.981313	T	1.30842	1.41745	1.30842
U	Perceptual judgement	Z-value	-0.554246	-0.794642	-1.27543	U	0.767932	0.166942	0.407338	U	-0.193652	-0.91484	-0.91484	U	1.24872	-0.0734543	0.647734
For EXPLANATIONS see datasheet "Explanations"
			18	-0.525215			18	0.389675			18	-0.931833			18	0.694639
			18	-0.177679			18	1.11684			18	-0.710716			18	0.507654
			18	-1.05603			18	1.27661			18	-0.0137863			18	0.58178
			18	-0.620405			18	1.01669			18	-0.73734			18	0.782815
			18	-0.982296			18	0.992746			18	-0.606098			18	1.27489
			18	-0.810588			18	1.01323			18	-0.274169			18	1.2278
			18	-0.846427			18	0.688103			18	-0.627208			18	1.01693
			18	-0.698023			18	0.436828			18	-0.37378			18	0.68001
			18	-0.841695			18	0.620894			18	-0.682718			18	0.461917
			18	-0.790619			18	1.55121			18	-0.430337			18	0.470368
			18	-1.04436			18	0.700407			18	-0.70666			18	0.869255
			18	-0.484169			18	1.28538			18	-0.484169			18	0.754517
			18	-0.233427			18	1.25749			18	-0.368965			18	0.579802
			18	-1.41364			18	0.607733			18	-0.700214			18	0.845542
			18	-0.559142			18	-0.559142			18	-0.325082			18	1.78145
			18	-0.937514			18	-0.0302424			18	0.241939			18	0.423393
			18	-0.845246			18	1.03844			18	0.0241499			18	1.76294
			18	-0.128566			18	0.877602			18	-0.128566			18	1.38069
			18	-0.994181			18	1.04821			18	-0.945553			18	1.1941
			18	-0.763244			18	0.21807			18	-0.654209			18	1.30842
			18	-0.554246			18	0.767932			18	-0.193652			18	1.24872
			32	-0.525215			32	0.592984			32	-0.42356			32	0.796293
			32	-0.863012			32	0.736099			32	-0.786864			32	0.812247
			32	-1.60196			32	0.383258			32	-0.510092			32	-0.311569
			32	-0.50347			32	0.958218			32	-1.20508			32	1.36749
			32	-0.794197			32	0.334399			32	-0.888247			32	0.428448
			32	-0.810588			32	0.476816			32	-0.488737			32	0.369533
			32	-1.06565			32	0.688103			32	-1.17525			32	0.907321
			32	-0.698023			32	0.842131			32	-0.779084			32	0.274706
			32	-0.905286			32	-0.396559			32	-0.937081			32	1.09782
			32	-1.33104			32	1.01079			32	-1.33104			32	-0.0700549
			32	-0.931791			32	0.475276			32	-0.70666			32	1.15067
			32	-1.14775			32	0.666039			32	-0.484169			32	0.842994
			32	-0.504503			32	0.71534			32	-0.775579			32	0.444264
			32	-1.17583			32	1.44006			32	-0.700214			32	0.132116
			32	-0.559142			32	-0.559142			32	-0.371894			32	1.31333
			32	-1.39115			32	-0.302424			32	-1.02824			32	0.514121
			32	-0.265649			32	-0.265649			32	-0.265649			32	-0.265649
			32	-0.430416			32	-0.430416			32	0.0726677			32	0.877602
			32	-1.09144			32	1.09684			32	-0.751039			32	0.659185
			32	-0.872278			32	0.327104			32	-0.436139			32	1.41745
			32	-0.794642			32	0.166942			32	-0.91484			32	-0.0734543
			41	-0.321906			41	0.694639			41	0.186367			41	0.186367
			41	-0.329975			41	0.355358			41	-0.710716			41	0.812247
			41	-1.30418			41	1.37587			41	-0.41083			41	0.184736
			41	-0.97121			41	0.89975			41	-0.97121			41	0.66588
			41	-0.700147			41	1.36894			41	-0.794197			41	0.898696
			41	-0.810588			41	0.691384			41	-0.810588			41	0.691384
			41	-0.846427			41	1.12654			41	-0.40799			41	0.797712
			41	-0.779084			41	0.274706			41	-0.860145			41	0.0315236
			41	-0.619127			41	1.09782			41	-0.968877			41	1.57476
			41	-0.610478			41	1.01079			41	-0.790619			41	0.110086
			41	-0.931791			41	1.26323			41	-0.48153			41	1.15067
			41	-0.705363			41	1.28538			41	-0.79384			41	0.135174
			41	-0.775579			41	0.850878			41	-0.368965			41	0.444264
			41	-1.17583			41	1.08335			41	-0.462406			41	0.607733
			41	-0.559142			41	-0.559142			41	-0.51233			41	1.78145
			41	-1.48188			41	0.967757			41	0.151212			41	1.69357
			41	-0.265649			41	0.893546			41	0.458848			41	0.169049
			41	-0.63165			41	-0.128566			41	-0.128566			41	0.374518
			41	-0.994181			41	1.33998			41	-0.653782			41	0.950956
			41	-0.545174			41	0.545174			41	-0.981313			41	1.30842
			41	-1.27543			41	0.407338			41	-0.91484			41	0.647734

## Sheet: Cross-modal match
Person	Force applied on dynamometer during cross-modal matching	Unit of measurement	Passive 18°C 350g	Passive 32°C 350g	Passive 41°C 350g	Person	Passive 18°C 700g	Passive 32°C 700g	Passive 41°C 700g	Person	Active 18°C 350g	Active 32°C 350g	Active 41°C 350g	Person	Active 18°C 700g	Active 32°C 700g	Active 41°C 700g
A	Force	Newton	14.5433	18.379	17.604	A	30.9996	36.9984	36.4294	A	21.6801	23.1124	18.0308	A	34.0015	37.6361	32.5447
B	Force	Newton	21.1062	22.5581	11.0019	B	28.0125	27.2571	27.2816	B	16.8732	17.1773	15.4164	B	22.6954	24.9125	29.0916
C	Force	Newton	39.9071	32.633	31.1909	C	24.3877	38.9702	25.0351	C	12.4489	11.4777	11.3158	C	32.7065	33.923	30.877
D	Force	Newton	23.9609	23.7549	24.2454	D	37.0131	30.5189	26.3349	D	28.0615	30.7642	43.782	D	30.335	46.0383	34.4208
E	Force	Newton	17.3147	14.9161	17.3882	E	42.8452	18.9627	38.2541	E	16.3336	8.76033	8.15211	E	53.2683	24.9517	40.3191
F	Force	Newton	30.9456	33.6974	36.2381	F	59.5908	42.0015	48.5104	F	32.8831	35.3749	30.0529	F	60.6258	50.958	55.6129
G	Force	Newton	31.858	30.0726	31.8923	G	73.884	70.838	70.4211	G	60.9544	49.0941	58.7079	G	60.6748	61.0574	61.9649
H	Force	Newton	18.0063	14.8769	20.5618	H	48.7949	50.5313	56.0936	H	25.6041	22.3962	26.0799	H	58.8208	57.5798	52.047
I	Force	Newton	23.4557	26.2074	18.4575	I	103.854	48.3682	40.7704	I	30.5434	27.2718	36.9297	I	85.9013	46.1315	75.0612
J	Force	Newton	20.1007	16.986	14.1362	J	25.9425	13.7193	21.8567	J	15.2595	15.5341	13.0032	J	47.6962	27.4974	40.6919
K	Force	Newton	19.1344	18.4624	21.582	K	71.3334	38.2394	44.0077	K	31.0634	29.3123	31.6716	K	67.2377	74.6933	73.7565
L	Force	Newton	8.56413	8.87314	12.547	L	31.7452	29.6605	30.1805	L	16.8683	14.612	16.3091	L	30.2884	31.7255	33.5551
M	Force	Newton	32.8046	20.1007	27.9683	M	41.4522	29.0425	32.9076	M	20.9983	22.357	20.7138	M	42.0358	42.1879	40.1229
N	Force	Newton	13.2337	23.2546	22.3227	N	35.625	34.5459	37.5968	N	19.5268	16.3287	12.3017	N	38.9653	35.4337	44.2186
O	Force	Newton	13.4152	16.3876	16.7162	O	31.2596	40.9862	37.4153	O	15.5194	22.4845	13.6751	O	39.2106	36.6453	40.1278
P	Force	Newton	9.35384	10.4035	10.4035	P	55.608	27.5857	49.2952	P	24.7457	22.4355	30.2737	P	49.6092	45.4792	48.0935
Q	Force	Newton	18.8941	20.8021	22.1412	Q	32.0983	20.2969	25.2657	Q	29.5722	28.7973	27.3944	Q	30.7838	24.3337	30.3129
R	Force	Newton	8.56903	18.8695	17.3686	R	60.3511	39.7845	61.1016	R	20.7285	25.6139	25.3539	R	41.2952	61.1752	40.378
S	Force	Newton	21.9106	22.9113	21.528	S	75.2231	58.9238	75.277	S	22.3962	23.0535	21.8371	S	66.7767	74.2323	60.0666
T	Force	Newton	19.4091	17.2411	15.5734	T	48.7606	36.7286	48.5252	T	24.9027	29.1259	22.9554	T	57.8447	43.2964	47.4363
U	Force	Newton	20.4637	18.482	18.1044	U	38.5827	42.4282	53.1849	U	22.5728	23.7696	23.2644	U	51.5368	51.6398	44.866
For EXPLANATIONS see datasheet "Explanations"
			18	14.5433			18	30.9996			18	21.6801			18	34.0015
			18	21.1062			18	28.0125			18	16.8732			18	22.6954
			18	39.9071			18	24.3877			18	12.4489			18	32.7065
			18	23.9609			18	37.0131			18	28.0615			18	30.335
			18	17.3147			18	42.8452			18	16.3336			18	53.2683
			18	30.9456			18	59.5908			18	32.8831			18	60.6258
			18	31.858			18	73.884			18	60.9544			18	60.6748
			18	18.0063			18	48.7949			18	25.6041			18	58.8208
			18	23.4557			18	103.854			18	30.5434			18	85.9013
			18	20.1007			18	25.9425			18	15.2595			18	47.6962
			18	19.1344			18	71.3334			18	31.0634			18	67.2377
			18	8.56413			18	31.7452			18	16.8683			18	30.2884
			18	32.8046			18	41.4522			18	20.9983			18	42.0358
			18	13.2337			18	35.625			18	19.5268			18	38.9653
			18	13.4152			18	31.2596			18	15.5194			18	39.2106
			18	9.35384			18	55.608			18	24.7457			18	49.6092
			18	18.8941			18	32.0983			18	29.5722			18	30.7838
			18	8.56903			18	60.3511			18	20.7285			18	41.2952
			18	21.9106			18	75.2231			18	22.3962			18	66.7767
			18	19.4091			18	48.7606			18	24.9027			18	57.8447
			18	20.4637			18	38.5827			18	22.5728			18	51.5368
			32	18.379			32	36.9984			32	23.1124			32	37.6361
			32	22.5581			32	27.2571			32	17.1773			32	24.9125
			32	32.633			32	38.9702			32	11.4777			32	33.923
			32	23.7549			32	30.5189			32	30.7642			32	46.0383
			32	14.9161			32	18.9627			32	8.76033			32	24.9517
			32	33.6974			32	42.0015			32	35.3749			32	50.958
			32	30.0726			32	70.838			32	49.0941			32	61.0574
			32	14.8769			32	50.5313			32	22.3962			32	57.5798
			32	26.2074			32	48.3682			32	27.2718			32	46.1315
			32	16.986			32	13.7193			32	15.5341			32	27.4974
			32	18.4624			32	38.2394			32	29.3123			32	74.6933
			32	8.87314			32	29.6605			32	14.612			32	31.7255
			32	20.1007			32	29.0425			32	22.357			32	42.1879
			32	23.2546			32	34.5459			32	16.3287			32	35.4337
			32	16.3876			32	40.9862			32	22.4845			32	36.6453
			32	10.4035			32	27.5857			32	22.4355			32	45.4792
			32	20.8021			32	20.2969			32	28.7973			32	24.3337
			32	18.8695			32	39.7845			32	25.6139			32	61.1752
			32	22.9113			32	58.9238			32	23.0535			32	74.2323
			32	17.2411			32	36.7286			32	29.1259			32	43.2964
			32	18.482			32	42.4282			32	23.7696			32	51.6398
			41	17.604			41	36.4294			41	18.0308			41	32.5447
			41	11.0019			41	27.2816			41	15.4164			41	29.0916
			41	31.1909			41	25.0351			41	11.3158			41	30.877
			41	24.2454			41	26.3349			41	43.782			41	34.4208
			41	17.3882			41	38.2541			41	8.15211			41	40.3191
			41	36.2381			41	48.5104			41	30.0529			41	55.6129
			41	31.8923			41	70.4211			41	58.7079			41	61.9649
			41	20.5618			41	56.0936			41	26.0799			41	52.047
			41	18.4575			41	40.7704			41	36.9297			41	75.0612
			41	14.1362			41	21.8567			41	13.0032			41	40.6919
			41	21.582			41	44.0077			41	31.6716			41	73.7565
			41	12.547			41	30.1805			41	16.3091			41	33.5551
			41	27.9683			41	32.9076			41	20.7138			41	40.1229
			41	22.3227			41	37.5968			41	12.3017			41	44.2186
			41	16.7162			41	37.4153			41	13.6751			41	40.1278
			41	10.4035			41	49.2952			41	30.2737			41	48.0935
			41	22.1412			41	25.2657			41	27.3944			41	30.3129
			41	17.3686			41	61.1016			41	25.3539			41	40.378
			41	21.528			41	75.277			41	21.8371			41	60.0666
			41	15.5734			41	48.5252			41	22.9554			41	47.4363
			41	18.1044			41	53.1849			41	23.2644			41	44.866

## Sheet: Correlation
			Magnitude estim.	Magnitude estim.	Magnitude estim.	Magnitude estim.	Magnitude estim.	Magnitude estim.	Magnitude estim.	Magnitude estim.	Magnitude estim.	Magnitude estim.	Magnitude estim.	Magnitude estim.				Cross-modal matching	Cross-modal matching	Cross-modal matching	Cross-modal matching	Cross-modal matching	Cross-modal matching	Cross-modal matching	Cross-modal matching	Cross-modal matching	Cross-modal matching	Cross-modal matching	Cross-modal matching
Person			Passive 18°C 350g	Passive 32°C 350g	Passive 41°C 350g	Passive 18°C 700g	Passive 32°C 700g	Passive 41°C 700g	Active 18°C 350g	Active 32°C 350g	Active 41°C 350g	Active 18°C 700g	Active 32°C 700g	Active 41°C 700g		Person	Force (Newton) applied on dynamometer	Passive 18°C 350g	Passive 32°C 350g	Passive 41°C 350g	Passive 18°C 700g	Passive 32°C 700g	Passive 41°C 700g	Active 18°C 350g	Active 32°C 350g	Active 41°C 350g	Active 18°C 700g	Active 32°C 700g	Active 41°C 700g
A	Mean rating of heaviness (not Z-transformed)		9	9	10	13.5	14.5	15	7	9.5	12.5	15	15.5	12.5		A	Force (Newton) applied on dynamometer	14.5433	18.379	17.604	30.9996	36.9984	36.4294	21.6801	23.1124	18.0308	34.0015	37.6361	32.5447
B	Mean rating of heaviness (not Z-transformed)		15	10.5	14	23.5	21	18.5	11.5	11	11.5	19.5	21.5	21.5		B	Force (Newton) applied on dynamometer	21.1062	22.5581	11.0019	28.0125	27.2571	27.2816	16.8732	17.1773	15.4164	22.6954	24.9125	29.0916
C	Mean rating of heaviness (not Z-transformed)		6.25	3.5	5	18	13.5	18.5	11.5	9	9.5	14.5	10	12.5		C	Force (Newton) applied on dynamometer	39.9071	32.633	31.1909	24.3877	38.9702	25.0351	12.4489	11.4777	11.3158	32.7065	33.923	30.877
D	Mean rating of heaviness (not Z-transformed)		6	6.5	4.5	13	12.75	12.5	5.5	3.5	4.5	12	14.5	11.5		D	Force (Newton) applied on dynamometer	23.9609	23.7549	24.2454	37.0131	30.5189	26.3349	28.0615	30.7642	43.782	30.335	46.0383	34.4208
E	Mean rating of heaviness (not Z-transformed)		4.5	5.5	6	15	11.5	17	6.5	5	5.5	16.5	12	14.5		E	Force (Newton) applied on dynamometer	17.3147	14.9161	17.3882	42.8452	18.9627	38.2541	16.3336	8.76033	8.15211	53.2683	24.9517	40.3191
F	Mean rating of heaviness (not Z-transformed)		8.5	8.5	8.5	12.75	11.5	12	9.75	9.25	8.5	13.25	11.25	12		F	Force (Newton) applied on dynamometer	30.9456	33.6974	36.2381	59.5908	42.0015	48.5104	32.8831	35.3749	30.0529	60.6258	50.958	55.6129
G	Mean rating of heaviness (not Z-transformed)		6.5	5.5	6.5	13.5	13.5	15.5	7.5	5	8.5	15	14.5	14		G	Force (Newton) applied on dynamometer	31.858	30.0726	31.8923	73.884	70.838	70.4211	60.9544	49.0941	58.7079	60.6748	61.0574	61.9649
H	Mean rating of heaviness (not Z-transformed)		6.5	6.5	6	13.5	16	12.5	8.5	6	5.5	15	12.5	11		H	Force (Newton) applied on dynamometer	18.0063	14.8769	20.5618	48.7949	50.5313	56.0936	25.6041	22.3962	26.0799	58.8208	57.5798	52.047
I	Mean rating of heaviness (not Z-transformed)		12	11	15.5	35	19	42.5	14.5	10.5	10	32.5	42.5	50		I	Force (Newton) applied on dynamometer	23.4557	26.2074	18.4575	103.854	48.3682	40.7704	30.5434	27.2718	36.9297	85.9013	46.1315	75.0612
J	Mean rating of heaviness (not Z-transformed)		9	7.5	9.5	15.5	14	14	10	7.5	9	12.5	11	11.5		J	Force (Newton) applied on dynamometer	20.1007	16.986	14.1362	25.9425	13.7193	21.8567	15.2595	15.5341	13.0032	47.6962	27.4974	40.6919
K	Mean rating of heaviness (not Z-transformed)		5.5	6.5	6.5	21	19	26	8.5	8.5	10.5	22.5	25	25		K	Force (Newton) applied on dynamometer	19.1344	18.4624	21.582	71.3334	38.2394	44.0077	31.0634	29.3123	31.6716	67.2377	74.6933	73.7565
L	Mean rating of heaviness (not Z-transformed)		10	6.25	8.75	20	16.5	20	10	10	8.25	17	17.5	13.5		L	Force (Newton) applied on dynamometer	8.56413	8.87314	12.547	31.7452	29.6605	30.1805	16.8683	14.612	16.3091	30.2884	31.7255	33.5551
M	Mean rating of heaviness (not Z-transformed)		11	10	9	16.5	14.5	15	10.5	9	10.5	14	13.5	13.5		M	Force (Newton) applied on dynamometer	32.8046	20.1007	27.9683	41.4522	29.0425	32.9076	20.9983	22.357	20.7138	42.0358	42.1879	40.1229
N	Mean rating of heaviness (not Z-transformed)		4.5	5.5	5.5	13	16.5	15	7.5	7.5	8.5	14	11	13		N	Force (Newton) applied on dynamometer	13.2337	23.2546	22.3227	35.625	34.5459	37.5968	19.5268	16.3287	12.3017	38.9653	35.4337	44.2186
O	Mean rating of heaviness (not Z-transformed)		7.5	7.5	7.5	7.5	7.5	7.5	8.75	8.5	7.75	20	17.5	20		O	Force (Newton) applied on dynamometer	13.4152	16.3876	16.7162	31.2596	40.9862	37.4153	15.5194	22.4845	13.6751	39.2106	36.6453	40.1278
P	Mean rating of heaviness (not Z-transformed)		8	5.5	5	13	11.5	18.5	14.5	7.5	14	15.5	16	22.5		P	Force (Newton) applied on dynamometer	9.35384	10.4035	10.4035	55.608	27.5857	49.2952	24.7457	22.4355	30.2737	49.6092	45.4792	48.0935
Q	Mean rating of heaviness (not Z-transformed)		8	10	10	14.5	10	14	11	10	12.5	17	10	11.5		Q	Force (Newton) applied on dynamometer	18.8941	20.8021	22.1412	32.0983	20.2969	25.2657	29.5722	28.7973	27.3944	30.7838	24.3337	30.3129
R	Mean rating of heaviness (not Z-transformed)		12.5	11	10	17.5	11	12.5	12.5	13.5	12.5	20	17.5	15		R	Force (Newton) applied on dynamometer	8.56903	18.8695	17.3686	60.3511	39.7845	61.1016	20.7285	25.6139	25.3539	41.2952	61.1752	40.378
S	Mean rating of heaviness (not Z-transformed)		6.5	6	6.5	17	17.25	18.5	6.75	7.75	8.25	17.75	15	16.5		S	Force (Newton) applied on dynamometer	21.9106	22.9113	21.528	75.2231	58.9238	75.277	22.3962	23.0535	21.8371	66.7767	74.2323	60.0666
T	Mean rating of heaviness (not Z-transformed)		9.5	9	10.5	14	14.5	15.5	10	11	8.5	19	19.5	19		T	Force (Newton) applied on dynamometer	19.4091	17.2411	15.5734	48.7606	36.7286	48.5252	24.9027	29.1259	22.9554	57.8447	43.2964	47.4363
U	Mean rating of heaviness (not Z-transformed)		10.5	9.5	7.5	16	13.5	14.5	12	9	9	18	12.5	15.5		U	Force (Newton) applied on dynamometer	20.4637	18.482	18.1044	38.5827	42.4282	53.1849	22.5728	23.7696	23.2644	51.5368	51.6398	44.866
For EXPLANATIONS see datasheet "Explanations"																	Correlation	-0.0857369	-0.0183326	-0.31352	0.503449	0.162393	-0.0165933	-0.128674	-0.10239	-0.0283829	0.514619	0.204076	0.595022
																	coefficients	not significant	not significant	not significant	significant p=0.02	not significant	not significant	not significant	not significant	not significant	significant, p=0.017	not significant	significant, p=0.004
																	(Pearson's r)

## Sheet: LF
Person	Peak lift force	Trial number	Passive 18°C 350g	Passive 41°C 350g	Passive 32°C 350g	Person	Trial number	Passive 18°C 700g	Passive 41°C 700g	Passive 32°C 700g	Person	Trial number	Active 18°C 350g	Active 41°C 350g	Active 32°C 350g	Person	Trial number	Active 18°C 700g	Active 41°C 700g	Active 32°C 700g
A	Peak lift force [N]	1	3.73908	4.64901	4.2723	A	1	7.78232	7.92712	7.38615	A	1	4.5926	4.69193	4.56822	A	1	8.32236	8.52224	8.18438
B	Peak lift force [N]	1	3.73874	3.98257	3.93705	B	1	7.80562	7.76368	7.71866	B	1	3.86803	3.80393	3.65638	B	1	7.48905	7.52731	7.65533
C	Peak lift force [N]	1	4.0764	3.9161	4.06492	C	1	7.60079	7.70428	7.61217	C	1	4.11274	4.32886	4.19304	C	1	7.92947	8.04239	7.94585
D	Peak lift force [N]	1	4.56454	4.38154	4.35088	D	1	9.28247	8.63584	8.60533	D	1	4.27015	4.21496	4.32675	D	1	8.29058	8.16884	8.01045
E	Peak lift force [N]	1	3.98036	4.14154	3.90963	E	1	8.568	7.77408	7.76883	E	1	4.04918	4.10068	3.83909	E	1	7.57327	7.78576	7.8351
F	Peak lift force [N]	1	4.25867	4.29614	4.23385	F	1	8.54186	8.12312	8.53583	F	1	4.08572	4.01234	4.12942	F	1	8.08236	8.01045	8.01281
G	Peak lift force [N]	1	3.68532	3.8257	3.73727	G	1	7.45692	7.41499	7.33754	G	1	3.74771	3.78352	3.60974	G	1	7.41734	7.58568	7.57126
H	Peak lift force [N]	1	4.07414	4.11858	4.54841	H	1	8.19361	8.29229	7.99966	H	1	4.11657	4.50274	4.25798	H	1	8.58738	7.90848	8.0262
I	Peak lift force [N]	1	3.83429	4.09877	3.76944	I	1	7.57896	7.69075	7.66573	I	1	3.90978	4.03461	3.88873	I	1	8.05955	7.98313	7.80258
J	Peak lift force [N]	1	3.65167	3.81197	3.67022	J	1	7.476	7.49464	7.42588	J	1	3.78612	3.78391	3.75689	J	1	7.64199	7.6903	7.48699
K	Peak lift force [N]	1	3.87343	3.91238	3.6863	K	1	7.79297	7.73317	7.70213	K	1	3.83483	4.25102	3.9187	K	1	7.73553	7.87454	7.80503
L	Peak lift force [N]	1	4.15816	4.03966	4.07988	L	1	8.03719	7.67986	8.23824	L	1	4.21874	4.06624	4.10382	L	1	8.03346	7.76771	7.84413
M	Peak lift force [N]	1	4.09327	4.21864	4.04662	M	1	7.9359	7.73499	7.53511	M	1	4.04295	4.37796	3.96241	M	1	7.68079	8.09683	7.78536
N	Peak lift force [N]	1	4.19294	4.15919	4.03397	N	1	7.69801	8.26286	7.70629	N	1	3.93896	4.18632	4.07743	N	1	7.63287	7.72488	7.61364
O	Peak lift force [N]	1	4.12471	4.33509	4.07566	O	1	7.73317	7.47502	8.08202	O	1	4.24474	4.36084	4.5127	O	1	7.67618	8.01163	7.85511
P	Peak lift force [N]	1	3.90953	3.85778	3.91733	P	1	7.42136	7.61339	7.5407	P	1	3.91453	4.05001	3.99468	P	1	7.76466	7.81146	7.60486
Q	Peak lift force [N]	1	4.4377	4.12094	4.33754	Q	1	8.20955	9.25191	8.23952	Q	1	4.37801	4.46703	4.52854	Q	1	8.18767	8.40948	7.99956
R	Peak lift force [N]	1	3.73908	4.64901	4.2723	R	1	7.78232	7.92712	7.38615	R	1	4.70762	4.84339	4.57857	R	1	8.51984	8.35277	8.1244
S	Peak lift force [N]	1	4.4453	4.25695	4.3114	S	1	8.17433	7.99	8.27047	S	1	4.29202	4.17219	4.1979	S	1	8.39589	8.05048	8.18429
T	Peak lift force [N]	1	4.15282	4.39478	4.02185	T	1	7.96734	8.05239	8.11831	T	1	4.08979	4.26068	4.31866	T	1	7.85904	7.88283	7.70247
U	Peak lift force [N]	1	4.05212	3.83939	3.7766	U	1	7.3807	7.45148	7.60643	U	1	3.97236	4.04447	3.88466	U	1	7.55836	7.42499	7.43137
For EXPLANATIONS see datasheet "Explanations"
A	Peak lift force [N]	2	4.14051	4.23885	4.28123	A	2	7.72189	7.83348	8.07314	A	2	4.52771	4.61688	4.43902	A	2	8.27935	8.08864	8.27429
B	Peak lift force [N]	2	3.8904	3.73535	3.89168	B	2	7.73317	7.80847	7.67588	B	2	3.79024	3.86955	3.78259	B	2	7.73641	7.60197	7.56307
C	Peak lift force [N]	2	3.87063	3.83664	3.8723	C	2	7.46183	7.35088	7.68981	C	2	4.15301	4.18912	4.10058	C	2	7.60672	7.81013	7.92467
D	Peak lift force [N]	2	4.80979	4.48724	4.35486	D	2	9.12198	8.54613	8.83008	D	2	4.25018	4.41985	4.65465	D	2	8.36636	8.33364	8.30299
E	Peak lift force [N]	2	3.88378	3.95819	4.01754	E	2	7.65308	7.65489	7.93688	E	2	4.05354	3.86695	3.98144	E	2	7.69992	7.91216	7.72503
F	Peak lift force [N]	2	4.26191	4.46473	4.13173	F	2	8.02767	7.91795	8.35881	F	2	4.03574	4.15728	4.19353	F	2	8.31765	8.41001	8.01693
G	Peak lift force [N]	2	3.77636	3.70053	3.67708	G	2	7.27485	7.36976	7.26342	G	2	3.79338	3.76993	3.69474	G	2	7.48336	7.45477	7.39738
H	Peak lift force [N]	2	4.0659	4.17999	4.03578	H	2	8.13533	8.13117	8.40702	H	2	4.244	4.14978	4.25548	H	2	8.02311	7.71488	7.94262
I	Peak lift force [N]	2	3.79407	4.02372	3.76626	I	2	7.79454	7.59868	7.73116	I	2	4.23346	3.89109	4.03147	I	2	8.02909	7.94909	7.88493
J	Peak lift force [N]	2	3.63588	3.64034	3.59512	J	2	7.56915	7.49989	7.39875	J	2	3.78146	3.82904	3.76282	J	2	7.73607	7.59971	7.50445
K	Peak lift force [N]	2	3.74129	3.85974	3.73079	K	2	7.85403	7.70183	7.4145	K	2	3.90732	4.24763	4.03686	K	2	7.77393	7.58499	7.55988
L	Peak lift force [N]	2	3.96113	3.99571	4.09818	L	2	8.18782	7.89416	8.14912	L	2	4.35186	4.12849	4.12226	L	2	8.40011	8.05058	8.25428
M	Peak lift force [N]	2	4.27275	4.44418	4.27677	M	2	7.89774	8.02615	7.82254	M	2	4.0943	4.30679	3.991	M	2	7.67937	7.8764	7.61344
N	Peak lift force [N]	2	4.33082	4.28893	4.14325	N	2	7.96234	7.82804	7.90254	N	2	3.94146	4.15473	4.00199	N	2	7.65842	7.40836	7.78129
O	Peak lift force [N]	2	4.30306	4.35309	4.40832	O	2	8.01933	7.96861	7.88449	O	2	4.27588	4.0869	4.41769	O	2	7.93683	8.00285	7.83667
P	Peak lift force [N]	2	3.82409	3.87358	3.84733	P	2	7.48758	7.57097	7.47669	P	2	3.76714	3.85562	3.91571	P	2	7.79777	7.58504	7.61173
Q	Peak lift force [N]	2	4.24739	4.23611	4.26289	Q	2	8.00339	8.69127	8.62216	Q	2	4.33916	4.37879	4.55719	Q	2	8.52926	8.29553	8.18385
R	Peak lift force [N]	2	4.14051	4.23885	4.28123	R	2	7.72189	7.83348	8.07314	R	2	4.49151	4.55194	4.57058	R	2	8.28185	8.28705	8.66022
S	Peak lift force [N]	2	4.48631	4.24449	4.1847	S	2	8.25399	8.10797	8.26914	S	2	4.11593	4.36717	4.2158	S	2	8.12901	7.88322	8.31751
T	Peak lift force [N]	2	3.96535	4.25734	4.26652	T	2	7.90632	7.74931	8.01806	T	2	4.13016	4.27446	4.00096	T	2	7.73116	7.89808	7.66995
U	Peak lift force [N]	2	3.82394	3.82428	3.84125	U	2	7.33248	7.44657	7.54899	U	2	3.94607	4.0661	3.98678	U	2	7.69305	7.49847	7.55522
A	Peak lift force [N]	3	4.41048	4.37168	4.39998	A	3	7.94929	8.30887	7.83937	A	3	4.12417	4.50755	4.49396	A	3	8.24526	8.28646	8.08388
B	Peak lift force [N]	3	3.831	3.81854	3.83478	B	3	7.45109	7.70124	7.67039	B	3	3.82261	3.87976	3.86534	B	3	7.50362	7.65587	7.64385
C	Peak lift force [N]	3	3.94396	3.95995	3.76469	C	3	7.24106	7.4223	7.46463	C	3	4.18465	4.08184	4.25156	C	3	7.76471	7.75446	7.71655
D	Peak lift force [N]	3	4.67486	4.33097	4.17219	D	3	8.80958	8.50924	8.81973	D	3	3.75306	4.47478	4.19927	D	3	8.15594	8.11758	8.32678
E	Peak lift force [N]	3	4.04746	3.97383	4.0172	E	3	7.95527	7.54463	7.95022	E	3	3.89707	4.01783	4.04035	E	3	7.54232	7.68584	7.60805
F	Peak lift force [N]	3	4.22379	4.25769	4.4276	F	3	8.25948	8.68327	8.10419	F	3	4.29021	4.11946	4.42961	F	3	8.18242	8.61961	7.75902
G	Peak lift force [N]	3	3.68866	3.70632	3.75134	G	3	7.57744	7.23497	7.39723	G	3	3.7121	3.66923	3.69665	G	3	7.35524	7.3266	7.51348
H	Peak lift force [N]	3	4.42004	4.14855	4.36957	H	3	8.48849	8.39255	7.90769	H	3	4.05776	4.35127	4.39145	H	3	8.19204	8.42831	7.98696
I	Peak lift force [N]	3	3.97692	3.84783	3.75595	I	3	7.67716	7.63228	7.75279	I	3	3.94406	3.94318	3.7741	I	3	7.90284	7.71434	7.64675
J	Peak lift force [N]	3	3.60841	3.66011	3.66845	J	3	7.52824	7.51976	7.39782	J	3	3.81678	3.888	3.76694	J	3	7.68584	7.73082	7.42117
K	Peak lift force [N]	3	3.71308	3.7767	3.81079	K	3	7.78801	7.5277	7.44496	K	3	4.0916	3.88103	4.06482	K	3	7.78085	7.60913	7.65273
L	Peak lift force [N]	3	3.9703	3.94813	4.08219	L	3	8.01644	7.8197	7.95802	L	3	4.11991	4.20089	4.33445	L	3	8.03944	7.96538	7.95135
M	Peak lift force [N]	3	4.04942	4.17146	4.43162	M	3	7.86919	7.6544	7.99108	M	3	4.14973	3.98266	3.87667	M	3	7.8121	7.73254	7.5562
N	Peak lift force [N]	3	3.94244	4.33695	4.05697	N	3	8.10115	7.94899	8.02963	N	3	4.0425	4.22826	4.08062	N	3	7.53791	7.74774	7.61634
O	Peak lift force [N]	3	4.30885	4.56116	4.14968	O	3	8.16746	8.17457	8.23981	O	3	4.27991	4.32096	4.22914	O	3	8.02164	8.17855	8.00251
P	Peak lift force [N]	3	3.77052	3.96402	3.90404	P	3	7.66705	7.71542	7.57769	P	3	3.83802	3.87534	3.95809	P	3	7.72086	7.69423	7.67922
Q	Peak lift force [N]	3	4.40803	4.15557	4.20118	Q	3	8.33526	9.1749	8.20062	Q	3	4.47135	4.37987	4.3912	Q	3	8.58576	8.63535	8.42076
R	Peak lift force [N]	3	4.41048	4.37168	4.39998	R	3	7.94929	8.30887	7.83937	R	3	4.60153	4.61521	4.39002	R	3	7.93134	8.32697	8.10718
S	Peak lift force [N]	3	4.14232	4.43643	4.3421	S	3	8.0985	8.09227	8.00212	S	3	4.23792	4.19809	4.34289	S	3	8.54397	7.97391	8.09506
T	Peak lift force [N]	3	4.06325	4.7063	4.10347	T	3	7.9771	7.92427	7.90039	T	3	3.97364	4.08057	4.2003	T	3	7.86899	7.7733	7.61364
U	Peak lift force [N]	3	3.85813	3.83949	3.86745	U	3	7.32532	7.38261	7.67559	U	3	3.93852	3.95613	3.95986	U	3	7.49332	7.6107	7.34931

## Sheet: GF
Person	Peak grip force	Trial number	Passive 18°C 350g	Passive 41°C 350g	Passive 32°C 350g	Person	Trial number	Passive 18°C 700g	Passive 41°C 700g	Passive 32°C 700g	Person	Trial number	Active 18°C 350g	Active 41°C 350g	Active 32°C 350g	Person	Trial number	Active 18°C 700g	Active 41°C 700g	Active 32°C 700g
A	Peak grip force [N]	1	3.30813	4.00474	4.21742	A	1	7.16674	8.06004	6.92704	A	1	4.00753	4.3113	4.49666	A	1	8.02502	7.89906	7.58617
B	Peak grip force [N]	1	5.33458	5.35023	6.90026	B	1	13.1052	9.49961	12.0113	B	1	5.7567	4.82868	4.49298	B	1	10.0826	9.71288	9.83345
C	Peak grip force [N]	1	6.70106	5.4548	5.51302	C	1	9.52629	9.28487	9.03751	C	1	3.88177	3.88785	3.84287	C	1	8.4832	8.43454	8.09232
D	Peak grip force [N]	1	3.97903	4.08008	3.92263	D	1	9.83379	6.86484	7.02268	D	1	3.27448	2.88841	3.35365	D	1	6.71799	7.59686	6.79333
E	Peak grip force [N]	1	6.29885	6.09142	4.98	E	1	12.5287	9.49186	10.2088	E	1	6.83163	6.12767	6.74918	E	1	9.87401	11.0639	10.7115
F	Peak grip force [N]	1	4.7292	3.98708	3.44007	F	1	16.7841	7.7165	8.49075	F	1	3.08093	2.77613	2.86045	F	1	8.84578	6.96304	6.13841
G	Peak grip force [N]	1	3.07828	4.21521	3.40942	G	1	4.96911	5.50326	5.66949	G	1	2.98087	2.87168	2.36872	G	1	6.13154	4.21575	6.03452
H	Peak grip force [N]	1	3.41766	3.25143	3.95137	H	1	5.1087	6.00769	5.8084	H	1	3.01942	3.42246	3.30553	H	1	6.94955	7.76869	6.87975
I	Peak grip force [N]	1	2.77108	5.31864	2.9327	I	1	6.84444	6.82805	6.84238	I	1	3.03487	3.75988	3.53508	I	1	11.7092	7.56395	7.70531
J	Peak grip force [N]	1	4.43839	4.5567	4.95292	J	1	8.3541	7.28211	6.53626	J	1	2.92279	2.87492	2.67632	J	1	6.23519	7.15644	6.18589
K	Peak grip force [N]	1	3.06989	2.96228	3.3199	K	1	6.06268	6.67105	5.90719	K	1	4.08601	6.29782	5.15378	K	1	7.76363	6.6942	7.41327
L	Peak grip force [N]	1	5.62191	4.73872	5.28067	L	1	7.39213	8.37848	7.72537	L	1	5.19047	5.90817	6.63853	L	1	10.1204	10.3444	9.6344
M	Peak grip force [N]	1	4.46394	4.47679	4.37188	M	1	8.63888	9.44217	6.62082	M	1	5.46039	5.18179	7.84476	M	1	9.29723	13.2081	8.83077
N	Peak grip force [N]	1	3.74242	4.42294	4.32037	N	1	9.03609	13.3132	9.2964	N	1	3.80908	5.34787	4.21864	N	1	10.0272	8.24893	7.99309
O	Peak grip force [N]	1	7.33548	7.98156	6.67678	O	1	12.7401	14.0832	13.8464	O	1	5.50988	5.65954	6.32946	O	1	8.79594	8.53436	8.7205
P	Peak grip force [N]	1	3.75542	3.69562	3.44861	P	1	8.38873	7.50455	8.10335	P	1	3.53449	3.58516	3.66678	P	1	7.31443	6.88044	5.87614
Q	Peak grip force [N]	1	8.0107	6.20909	7.30408	Q	1	11.1087	15.8381	12.4097	Q	1	8.94731	8.69249	8.15221	Q	1	14.5293	12.1902	13.3428
R	Peak grip force [N]	1	3.30813	4.00474	4.21742	R	1	7.16674	8.06004	6.92704	R	1	4.91618	4.99976	3.48436	R	1	6.98384	8.19331	6.54788
S	Peak grip force [N]	1	6.38651	6.12826	7.78075	S	1	12.5456	10.0322	10.6549	S	1	4.62483	5.20043	4.80587	S	1	10.9172	9.18108	9.5442
T	Peak grip force [N]	1	4.98745	4.75957	4.05972	T	1	8.22137	6.2966	7.59387	T	1	4.4687	4.1771	4.44506	T	1	8.24535	7.19235	5.24443
U	Peak grip force [N]	1	4.22482	4.54674	3.25368	U	1	10.8057	8.88791	8.08256	U	1	3.32068	4.61997	2.59259	U	1	5.77142	7.00709	5.80526
For EXPLANATIONS see datasheet "Explanations"
A	Peak grip force [N]	2	3.54818	4.12913	4.37227	A	2	7.49562	7.74416	7.67608	A	2	4.22865	4.09626	4.19981	A	2	7.17018	6.1207	7.07998
B	Peak grip force [N]	2	4.5668	4.56528	4.72587	B	2	9.91006	10.3337	10.6545	B	2	5.07417	4.59898	4.80523	B	2	9.55852	10.67	8.68989
C	Peak grip force [N]	2	5.34915	5.38917	4.7732	C	2	9.37076	9.38091	9.1517	C	2	3.93999	3.1885	3.84351	C	2	6.81751	7.52373	7.07075
D	Peak grip force [N]	2	4.53762	3.87946	3.50094	D	2	9.87676	8.27454	8.24535	D	2	3.66526	3.24942	3.55411	D	2	7.59436	7.87924	7.27995
E	Peak grip force [N]	2	4.38693	5.16178	5.17811	E	2	9.37208	9.8772	10.3174	E	2	5.62496	7.26195	6.3712	E	2	8.81522	10.4594	8.69495
F	Peak grip force [N]	2	3.64201	4.61217	3.61533	F	2	6.80868	7.93237	7.95714	F	2	2.86442	3.15539	2.72556	F	2	7.05928	7.52677	5.14691
G	Peak grip force [N]	2	2.91622	3.91365	3.14769	G	2	5.74724	5.0574	5.92965	G	2	2.94079	2.95256	2.91808	G	2	5.48997	6.98747	5.11557
H	Peak grip force [N]	2	3.18933	3.33927	2.93726	H	2	5.21917	5.07864	5.47006	H	2	3.05655	2.83553	2.97552	H	2	6.05871	8.87619	7.2751
I	Peak grip force [N]	2	2.85834	3.59983	2.71673	I	2	7.03142	6.36787	6.66428	I	2	4.25386	3.24613	3.6013	I	2	10.3553	8.23486	7.56017
J	Peak grip force [N]	2	4.30649	3.62705	3.58305	J	2	8.4265	8.95393	7.71816	J	2	2.77638	2.84255	2.99303	J	2	6.79441	5.94069	6.54092
K	Peak grip force [N]	2	2.92956	3.66644	3.15249	K	2	6.66967	6.15435	5.28887	K	2	4.25626	5.76995	5.14206	K	2	5.98312	6.71588	5.93162
L	Peak grip force [N]	2	4.26725	3.93724	3.76753	L	2	9.67021	7.83397	9.38135	L	2	5.40399	4.97759	6.32254	L	2	9.82462	9.73255	8.87481
M	Peak grip force [N]	2	4.75358	4.88612	3.79799	M	2	8.16952	8.43699	7.87218	M	2	3.86048	5.46334	5.29971	M	2	9.37856	11.6116	9.18088
N	Peak grip force [N]	2	4.17165	3.64304	4.87317	N	2	8.86878	10.6168	9.40931	N	2	3.69768	4.49063	3.67272	N	2	8.44857	7.85869	8.75518
O	Peak grip force [N]	2	6.69719	7.05442	6.7738	O	2	11.7888	13.5183	12.3084	O	2	4.89686	3.79529	5.91043	O	2	9.25789	8.22554	8.19169
P	Peak grip force [N]	2	3.57172	3.96628	3.60341	P	2	6.52311	6.31945	7.16925	P	2	3.04184	3.29366	3.65526	P	2	6.90163	5.50346	6.8953
Q	Peak grip force [N]	2	9.26299	7.84535	8.42473	Q	2	16.2845	16.5112	13.8749	Q	2	8.78932	11.7557	9.43565	Q	2	13.1523	14.2603	14.5751
R	Peak grip force [N]	2	3.54818	4.12913	4.37227	R	2	7.49562	7.74416	7.67608	R	2	3.44611	3.64535	3.6323	R	2	7.52991	7.20353	7.27706
S	Peak grip force [N]	2	6.70464	8.34012	8.46078	S	2	12.2473	11.8495	10.7089	S	2	5.70275	4.67069	4.95385	S	2	9.39773	9.15626	9.06302
T	Peak grip force [N]	2	3.7022	3.94691	4.27868	T	2	7.02337	8.08403	7.10779	T	2	3.9887	3.27978	4.44418	T	2	5.50238	5.66066	6.65417
U	Peak grip force [N]	2	4.21673	4.64994	4.30375	U	2	7.90053	7.88199	7.40768	U	2	3.08206	3.30636	3.51512	U	2	6.366	6.58222	8.80923
A	Peak grip force [N]	3	3.62592	3.78774	3.71519	A	3	7.14148	8.88148	6.94185	A	3	3.3356	3.73678	4.11588	A	3	7.25361	7.48219	6.49481
B	Peak grip force [N]	3	4.30016	4.52153	4.71267	B	3	8.64315	9.31342	10.0922	B	3	4.51667	4.608	4.28525	B	3	9.19727	9.6008	9.56244
C	Peak grip force [N]	3	5.72948	5.43096	5.42964	C	3	8.71432	7.86316	8.08432	C	3	3.88187	3.75007	4.51711	C	3	7.5407	9.64254	7.2927
D	Peak grip force [N]	3	3.92478	3.87039	3.62337	D	3	7.21128	7.5746	8.22103	D	3	2.86957	3.31181	3.02717	D	3	7.68628	7.48032	8.15285
E	Peak grip force [N]	3	4.9592	4.64695	4.30468	E	3	9.37017	8.80967	10.0882	E	3	5.99641	7.07154	7.18141	E	3	11.2625	8.91562	9.4538
F	Peak grip force [N]	3	4.01724	3.46887	4.04147	F	3	9.66211	10.8899	9.14493	F	3	3.12532	2.74243	4.02239	F	3	6.89506	7.37226	6.40824
G	Peak grip force [N]	3	2.62692	3.1059	3.06366	G	3	5.29676	5.66532	4.49847	G	3	3.08088	3.47308	2.70442	G	3	5.05499	4.98304	5.36092
H	Peak grip force [N]	3	3.42585	3.11948	3.69013	H	3	5.38177	5.15305	4.77242	H	3	2.92583	3.1519	2.84505	H	3	7.86129	7.87537	6.26898
I	Peak grip force [N]	3	3.92866	3.02609	3.56324	I	3	6.3946	6.6812	6.92061	I	3	3.66433	3.93361	3.41104	I	3	8.99067	8.85818	7.10725
J	Peak grip force [N]	3	3.97109	3.58649	4.21207	J	3	8.64737	9.91271	6.83286	J	3	2.78378	3.04547	3.14283	J	3	6.68851	6.40544	6.61596
K	Peak grip force [N]	3	2.91043	2.9815	3.08323	K	3	6.21125	5.73635	5.13563	K	3	4.29639	4.62743	4.34789	K	3	6.38288	6.89869	6.79833
L	Peak grip force [N]	3	4.14203	4.32827	4.54183	L	3	7.91181	7.72552	9.50957	L	3	5.22486	5.62653	6.52134	L	3	10.1561	10.4543	9.05635
M	Peak grip force [N]	3	3.33594	4.13732	4.93109	M	3	7.47424	8.34895	8.79829	M	3	4.35088	4.44403	4.39321	M	3	7.69079	9.71739	7.75588
N	Peak grip force [N]	3	3.63485	5.51371	4.40028	N	3	13.1328	11.8512	11.8384	N	3	3.25623	5.38338	4.00326	N	3	8.91548	7.08709	9.1489
O	Peak grip force [N]	3	6.39592	6.80117	6.15308	O	3	12.7817	13.6992	10.9739	O	3	5.22441	4.42284	5.42459	O	3	8.39952	8.37955	8.57232
P	Peak grip force [N]	3	3.45077	4.12962	4.07076	P	3	6.44993	6.3558	6.75296	P	3	3.39436	3.23141	3.7457	P	3	6.66001	5.8807	7.63718
Q	Peak grip force [N]	3	10.2076	8.30029	8.4546	Q	3	15.7632	15.9171	15.8824	Q	3	9.59227	9.24911	9.65206	Q	3	14.7279	13.4919	13.4123
R	Peak grip force [N]	3	3.62592	3.78774	3.71519	R	3	7.14148	8.88148	6.94185	R	3	3.46715	3.61332	3.57187	R	3	6.85881	7.65043	6.95426
S	Peak grip force [N]	3	8.66758	8.17629	5.5529	S	3	12.2292	11.4543	11.9982	S	3	4.85325	5.02233	6.20223	S	3	9.38454	10.4644	9.47357
T	Peak grip force [N]	3	4.00567	4.9877	3.85288	T	3	7.87051	6.49255	6.78273	T	3	3.89187	3.37057	3.583	T	3	6.29866	7.00571	6.10834
U	Peak grip force [N]	3	3.18609	3.33525	3.98747	U	3	9.50996	7.54659	7.68486	U	3	3.06077	4.2674	3.24981	U	3	6.66482	5.79025	8.2225

## Sheet: LFR
Person	Peak lift force rate	Trial number	Passive 18°C 350g	Passive 41°C 350g	Passive 32°C 350g	Person	Trial number	Passive 18°C 700g	Passive 41°C 700g	Passive 32°C 700g	Person	Trial number	Active 18°C 350g	Active 41°C 350g	Active 32°C 350g	Person	Trial number	Active 18°C 700g	Active 41°C 700g	Active 32°C 700g
A	Peak lift force rate [N/s]	1	25.7871	38.8893	29.2446	A	1	41.3702	47.2489	38.592	A	1	39.8575	27.9477	29.1406	A	1	46.8795	43.2155	37.9657
B	Peak lift force rate [N/s]	1	12.57	23.3061	20.2866	B	1	16.8801	20.6623	20.8462	B	1	24.6491	22.1122	28.7786	B	1	33.7606	35.2473	34.6558
C	Peak lift force rate [N/s]	1	37.3153	27.1963	24.5937	C	1	36.2156	37.6341	40.737	C	1	25.6041	24.1091	22.1726	C	1	50.3459	44.0121	45.1343
D	Peak lift force rate [N/s]	1	44.66	46.2149	39.8953	D	1	92.5608	69.5804	69.0781	D	1	39.5681	31.5068	34.3365	D	1	70.1204	65.3405	54.7761
E	Peak lift force rate [N/s]	1	31.2664	28.2974	31.3709	E	1	68.7529	49.6106	50.0967	E	1	36.1435	40.685	31.5406	E	1	50.5249	48.3633	51.8306
F	Peak lift force rate [N/s]	1	41.3894	45.3359	43.7889	F	1	73.5618	89.3235	87.127	F	1	39.0085	35.2949	35.7565	F	1	69.4926	89.7012	89.2121
G	Peak lift force rate [N/s]	1	19.5965	25.1161	23.3738	G	1	30.669	37.6675	32.7463	G	1	26.7131	25.1489	16.5789	G	1	38.8108	30.6764	49.6268
H	Peak lift force rate [N/s]	1	29.0347	29.7581	35.1796	H	1	43.9007	51.5074	36.2175	H	1	30.8598	33.6135	28.2636	H	1	60.7523	44.1416	59.1278
I	Peak lift force rate [N/s]	1	24.4102	31.9085	22.976	I	1	54.0663	41.668	66.3529	I	1	24.1252	32.8763	32.8792	I	1	50.6608	48.0984	52.7969
J	Peak lift force rate [N/s]	1	16.5279	22.1868	21.9303	J	1	26.773	33.5379	25.6512	J	1	21.5997	20.0423	21.4196	J	1	37.1461	34.3988	38.0265
K	Peak lift force rate [N/s]	1	29.1725	29.9529	25.4157	K	1	47.7693	55.0841	46.8663	K	1	23.3022	32.6511	24.4313	K	1	54.6726	37.639	41.9127
L	Peak lift force rate [N/s]	1	24.3067	21.919	27.1335	L	1	33.4506	34.2899	60.0921	L	1	24.5603	24.5819	19.4483	L	1	44.1239	42.0049	31.4151
M	Peak lift force rate [N/s]	1	36.2882	28.63	22.8504	M	1	40.7007	37.4227	33.7336	M	1	22.9446	23.1604	19.2178	M	1	32.3951	32.2935	36.8581
N	Peak lift force rate [N/s]	1	22.4021	21.3068	20.2115	N	1	31.2257	43.5466	34.9025	N	1	19.309	21.2588	23.5881	N	1	30.5699	38.1889	27.6617
O	Peak lift force rate [N/s]	1	36.5859	30.1476	29.0116	O	1	38.051	51.4353	35.6108	O	1	34.724	36.1538	36.866	O	1	55.7988	51.0385	54.3062
P	Peak lift force rate [N/s]	1	28.8811	18.4585	22.2069	P	1	42.157	42.6352	34.9108	P	1	27.2316	29.7523	26.3403	P	1	43.1733	45.3457	33.0357
Q	Peak lift force rate [N/s]	1	53.6632	44.8817	49.8024	Q	1	63.2657	93.3294	68.7117	Q	1	44.3878	54.1865	50.1095	Q	1	66.2803	75.6326	57.9124
R	Peak lift force rate [N/s]	1	25.7871	38.8893	29.2446	R	1	41.3702	47.2489	38.592	R	1	60.6773	56.7636	42.1869	R	1	74.2862	85.4485	84.7035
S	Peak lift force rate [N/s]	1	35.2699	30.4085	28.7693	S	1	38.1521	40.2362	42.701	S	1	25.3221	21.6458	25.3397	S	1	51.1891	41.5777	46.5936
T	Peak lift force rate [N/s]	1	30.5228	34.9226	26.1015	T	1	50.6118	45.9721	52.897	T	1	42.518	47.8556	38.5322	T	1	88.883	66.3097	58.1704
U	Peak lift force rate [N/s]	1	24.6094	20.7432	23.0452	U	1	34.8358	35.9232	37.1456	U	1	21.8792	28.6996	20.3042	U	1	31.1654	40.5354	40.4407
For EXPLANATIONS see datasheet "Explanations"
A	Peak lift force rate [N/s]	2	28.9537	27.2973	30.9952	A	2	42.2919	54.0006	51.1366	A	2	34.7838	31.5867	31.8972	A	2	45.2962	39.4543	45.4782
B	Peak lift force rate [N/s]	2	20.0904	15.5606	21.9224	B	2	19.1756	27.0055	37.0033	B	2	18.4482	24.3411	22.225	B	2	40.4236	37.7175	29.8822
C	Peak lift force rate [N/s]	2	33.1558	26.8809	27.7574	C	2	46.7608	45.9545	43.1199	C	2	24.7904	23.4022	25.633	C	2	42.9011	41.0514	45.9471
D	Peak lift force rate [N/s]	2	55.0459	38.051	32.1268	D	2	86.561	75.1215	69.3287	D	2	39.4779	31.134	35.964	D	2	61.5293	71.7435	60.1613
E	Peak lift force rate [N/s]	2	29.6669	27.0369	31.4479	E	2	55.6217	44.457	59.3912	E	2	38.2399	33.1519	30.2143	E	2	50.5759	56.797	53.5847
F	Peak lift force rate [N/s]	2	42.5214	53.4871	51.5187	F	2	69.4744	58.136	83.3158	F	2	38.8971	40.9033	39.4416	F	2	85.0522	78.1798	71.9191
G	Peak lift force rate [N/s]	2	19.8751	18.0852	21.9097	G	2	31.805	32.0243	27.3022	G	2	27.6122	26.2643	19.6431	G	2	42.7785	37.7401	33.4658
H	Peak lift force rate [N/s]	2	32.0341	30.6146	28.7987	H	2	47.6315	47.0453	45.8338	H	2	39.3298	28.889	27.519	H	2	48.6022	45.175	60.6332
I	Peak lift force rate [N/s]	2	20.2832	28.7364	22.2098	I	2	51.5795	43.9856	49.6273	I	2	37.9814	25.3	34.8353	I	2	49.7176	56.4639	49.9231
J	Peak lift force rate [N/s]	2	16.8016	20.1963	15.7897	J	2	23.0329	26.2589	32.0679	J	2	20.8163	22.2638	18.7587	J	2	35.1414	39.7423	37.2358
K	Peak lift force rate [N/s]	2	25.5707	28.705	24.6241	K	2	47.2023	51.14	41.0186	K	2	23.57	28.3489	29.2367	K	2	38.6131	44.3216	30.2138
L	Peak lift force rate [N/s]	2	23.0702	24.3347	25.3544	L	2	45.3933	45.7264	43.6339	L	2	22.9878	24.4048	28.1454	L	2	36.7188	39.73	43.4426
M	Peak lift force rate [N/s]	2	42.7937	25.431	31.1884	M	2	30.1545	35.1904	37.8288	M	2	19.776	25.5295	24.1699	M	2	34.9834	36.6634	39.0919
N	Peak lift force rate [N/s]	2	27.1433	28.8679	29.25	N	2	35.7535	31.5225	36.2337	N	2	19.1339	19.1555	17.867	N	2	26.9986	29.1131	27.4396
O	Peak lift force rate [N/s]	2	35.7334	39.2317	32.5667	O	2	44.0312	50.4641	42.7049	O	2	35.9174	29.7797	35.4028	O	2	59.6482	54.7884	54.8438
P	Peak lift force rate [N/s]	2	24.0497	23.8015	23.3552	P	2	40.3024	37.7979	45.0196	P	2	23.6298	24.267	24.5206	P	2	42.8746	40.2357	46.2855
Q	Peak lift force rate [N/s]	2	54.4519	42.3297	40.636	Q	2	67.5693	80.8521	74.1126	Q	2	47.8399	45.3894	51.4814	Q	2	65.9075	77.9797	67.1068
R	Peak lift force rate [N/s]	2	28.9537	27.2973	30.9952	R	2	42.2919	54.0006	51.1366	R	2	41.9255	45.4703	51.7512	R	2	89.6448	66.8689	75.0161
S	Peak lift force rate [N/s]	2	29.351	34.2909	24.9934	S	2	42.0967	46.8648	45.6077	S	2	26.4713	26.1353	23.4145	S	2	49.6033	36.4652	50.42
T	Peak lift force rate [N/s]	2	28.1606	42.2644	44.4879	T	2	43.8762	40.0243	55.5481	T	2	47.5927	42.7794	46.4199	T	2	53.9123	53.6784	62.8272
U	Peak lift force rate [N/s]	2	20.035	17.8841	21.6257	U	2	33.1794	34.2585	38.2193	U	2	21.6531	21.3166	19.8854	U	2	39.9139	44.4378	33.7332
A	Peak lift force rate [N/s]	3	34.9511	31.3866	36.0768	A	3	54.6868	52.303	53.3684	A	3	23.0682	40.5016	33.5728	A	3	37.1843	46.8182	42.9658
B	Peak lift force rate [N/s]	3	19.1987	17.1248	18.1735	B	3	23.675	20.9139	9.33078	B	3	25.0175	23.0726	26.3673	B	3	33.6527	31.054	36.4427
C	Peak lift force rate [N/s]	3	29.3383	28.1493	26.1726	C	3	43.8379	35.0707	33.0587	C	3	25.6605	21.2818	24.0036	C	3	45.3825	39.448	40.7404
D	Peak lift force rate [N/s]	3	45.4586	40.7198	37.3795	D	3	79.3855	53.3012	66.2209	D	3	23.2914	38.179	31.9453	D	3	57.0942	75.2349	58.3567
E	Peak lift force rate [N/s]	3	25.8763	28.6702	31.6858	E	3	64.4684	47.3872	52.301	E	3	37.2422	33.7273	37.7484	E	3	51.4986	50.6902	45.9858
F	Peak lift force rate [N/s]	3	41.5243	44.6355	56.7464	F	3	68.0005	77.0786	61.0143	F	3	49.437	42.5048	39.5799	F	3	81.7997	65.8256	84.2434
G	Peak lift force rate [N/s]	3	22.7543	19.6877	16.6069	G	3	33.2912	27.0947	38.9535	G	3	22.5978	17.8414	19.5248	G	3	39.4171	42.9614	42.9408
H	Peak lift force rate [N/s]	3	36.7345	29.9195	39.2626	H	3	42.4459	45.2418	45.4463	H	3	25.0832	34.3061	33.7027	H	3	67.0033	47.0022	50.9389
I	Peak lift force rate [N/s]	3	41.5959	25.5712	29.8602	I	3	50.6721	44.3922	50.807	I	3	31.1512	33.3162	39.5922	I	3	60.3766	56.9564	59.0253
J	Peak lift force rate [N/s]	3	15.4861	18.4688	18.0779	J	3	26.0554	29.4732	23.6284	J	3	21.8503	24.3023	24.3308	J	3	39.6417	39.3111	35.703
K	Peak lift force rate [N/s]	3	24.3082	28.0409	30.228	K	3	52.4678	60.7754	50.4043	K	3	23.0251	31.0643	27.5156	K	3	35.9066	53.0574	34.6116
L	Peak lift force rate [N/s]	3	27.5445	22.1372	23.7701	L	3	42.1492	45.0814	40.1121	L	3	25.478	31.8173	30.1226	L	3	43.8026	51.892	43.7286
M	Peak lift force rate [N/s]	3	28.5559	22.2211	49.6327	M	3	31.5956	27.212	32.9709	M	3	21.3583	22.4708	18.9755	M	3	31.7344	28.5971	43.8782
N	Peak lift force rate [N/s]	3	25.2882	31.4435	21.5673	N	3	45.9549	40.1278	38.5371	N	3	21.8861	20.2488	19.7676	N	3	37.1927	29.4908	32.9385
O	Peak lift force rate [N/s]	3	31.5573	34.7338	32.6786	O	3	51.3249	47.9734	56.0823	O	3	32.1807	37.1814	35.2454	O	3	41.3251	59.2779	56.2196
P	Peak lift force rate [N/s]	3	22.6974	22.0985	22.7543	P	3	34.3772	47.3426	41.4276	P	3	25.3525	26.3914	26.7602	P	3	40.6384	44.8381	41.6626
Q	Peak lift force rate [N/s]	3	50.571	33.7542	41.4767	Q	3	76.3856	92.3111	67.8764	Q	3	39.6461	44.2701	43.9218	Q	3	56.5679	72.1893	57.4292
R	Peak lift force rate [N/s]	3	34.9511	31.3866	36.0768	R	3	54.6868	52.303	53.3684	R	3	42.7495	48.587	42.6735	R	3	100.106	94.3903	72.6769
S	Peak lift force rate [N/s]	3	24.4872	30.5425	25.5335	S	3	45.1574	44.6728	56.743	S	3	24.9272	25.0739	29.3863	S	3	51.3141	47.7595	56.1466
T	Peak lift force rate [N/s]	3	37.2314	54.5485	34.2923	T	3	56.4938	43.1385	49.0392	T	3	38.6038	41.2177	42.958	T	3	66.1714	57.4611	57.1629
U	Peak lift force rate [N/s]	3	19.9069	21.3961	22.5081	U	3	38.853	34.982	38.7372	U	3	23.415	20.7678	21.2048	U	3	39.4759	37.9652	31.8325

## Sheet: GFR
Person	Peak grip force rate [N/s]	Trial number	Passive 18°C 350g	Passive 41°C 350g	Passive 32°C 350g	Person	Trial number	Passive 18°C 700g	Passive 41°C 700g	Passive 32°C 700g	Person	Trial number	Active 18°C 350g	Active 41°C 350g	Active 32°C 350g	Person	Trial number	Active 18°C 700g	Active 41°C 700g	Active 32°C 700g
A	Peak grip force rate [N/s]	1	17.1896	25.8665	21.7174	A	1	35.5279	46.9462	33.9269	A	1	27.0682	20.0099	22.1314	A	1	48.0778	31.5382	33.1872
B	Peak grip force rate [N/s]	1	16.8928	22.7141	33.9014	B	1	50.7967	34.8098	32.1219	B	1	26.1211	20.0619	23.6215	B	1	33.5016	44.0788	42.5783
C	Peak grip force rate [N/s]	1	40.9205	29.7307	30.0995	C	1	40.0724	40.7208	36.0346	C	1	20.2155	20.342	19.9118	C	1	50.2606	46.9021	37.6758
D	Peak grip force rate [N/s]	1	27.9369	24.5069	25.0386	D	1	70.1184	50.4577	45.3796	D	1	24.3891	17.9945	19.517	D	1	49.0554	60.4904	39.2253
E	Peak grip force rate [N/s]	1	32.7541	28.5957	28.6648	E	1	71.9318	52.819	54.3886	E	1	38.1859	43.5078	38.1683	E	1	55.9347	58.1507	53.0952
F	Peak grip force rate [N/s]	1	32.9062	30.4973	28.8909	F	1	105.821	68.8951	62.0223	F	1	28.5437	22.7572	24.2626	F	1	63.3064	61.0236	63.7885
G	Peak grip force rate [N/s]	1	12.5892	21.5511	19.6494	G	1	17.2489	23.5739	23.5077	G	1	15.8147	15.207	10.432	G	1	35.6486	18.6802	30.8024
H	Peak grip force rate [N/s]	1	18.9637	19.2968	27.8874	H	1	29.0175	35.2581	24.9905	H	1	23.1153	27.2821	21.4947	H	1	41.0136	35.9752	44.972
I	Peak grip force rate [N/s]	1	18.6321	31.0398	22.5007	I	1	42.1163	47.1738	52.4825	I	1	22.4369	28.3445	27.2075	I	1	81.8492	49.4659	53.6739
J	Peak grip force rate [N/s]	1	15.6734	19.1315	21.503	J	1	25.5884	26.2471	26.1172	J	1	13.0022	10.9995	13.732	J	1	25.6129	26.0132	26.6057
K	Peak grip force rate [N/s]	1	20.189	17.991	20.5215	K	1	27.8094	33.2515	32.8821	K	1	22.2123	37.0946	20.3813	K	1	44.5757	30.9481	27.8785
L	Peak grip force rate [N/s]	1	21.5276	19.1771	26.3364	L	1	30.0961	33.8219	39.9238	L	1	23.5111	24.1267	22.1103	L	1	40.1636	44.144	41.8029
M	Peak grip force rate [N/s]	1	29.5198	22.9407	22.4252	M	1	44.2053	44.0631	35.5274	M	1	25.1842	21.2848	35.1953	M	1	34.0432	41.101	37.25
N	Peak grip force rate [N/s]	1	18.4144	26.8372	19.0942	N	1	38.7627	59.8312	48.6694	N	1	17.144	21.5639	20.6471	N	1	33.743	42.3875	31.961
O	Peak grip force rate [N/s]	1	42.1771	41.3815	32.2695	O	1	66.012	90.5644	65.2772	O	1	36.6281	37.6684	40.1616	O	1	56.0691	51.8037	60.0966
P	Peak grip force rate [N/s]	1	18.3393	15.3801	19.0039	P	1	48.8126	35.809	36.3446	P	1	18.3844	22.9775	17.6732	P	1	35.5784	30.3909	25.4849
Q	Peak grip force rate [N/s]	1	56.5806	47.3431	62.782	Q	1	88.7682	130.642	89.4476	Q	1	63.4452	74.9165	73.9566	Q	1	100.989	97.2191	82.3491
R	Peak grip force rate [N/s]	1	17.1896	25.8665	21.7174	R	1	35.5279	46.9462	33.9269	R	1	47.2248	54.7859	31.6412	R	1	49.3365	65.1615	53.7588
S	Peak grip force rate [N/s]	1	40.2107	33.7989	41.8902	S	1	59.3628	48.9833	51.2499	S	1	25.1018	22.6263	24.1032	S	1	49.4154	38.0903	45.4944
T	Peak grip force rate [N/s]	1	31.8648	34.103	25.3868	T	1	41.3825	39.4117	44.3422	T	1	32.2185	36.4476	26.2094	T	1	83.5724	56.0666	42.7525
U	Peak grip force rate [N/s]	1	18.0406	14.5566	16.7408	U	1	30.1172	39.3715	35.6991	U	1	18.0102	25.1121	14.2937	U	1	18.8484	32.2401	22.3344
For EXPLANATIONS see datasheet "Explanations"
A	Peak grip force rate [N/s]	2	27.3302	20.4592	25.7503	A	2	44.1681	45.1029	44.6419	A	2	21.5805	22.7857	25.3844	A	2	33.842	30.3463	35.394
B	Peak grip force rate [N/s]	2	22.0882	18.1568	22.4698	B	2	43.0365	45.4105	54.2213	B	2	20.8384	20.8938	20.3852	B	2	35.136	44.504	30.9432
C	Peak grip force rate [N/s]	2	32.1425	25.9578	24.1645	C	2	48.9494	41.1319	38.6892	C	2	20.9591	16.5598	19.4979	C	2	29.4192	33.533	37.8622
D	Peak grip force rate [N/s]	2	30.9501	22.9485	20.2993	D	2	73.8747	53.5484	42.8967	D	2	24.9596	24.2268	23.5111	D	2	52.5512	61.0314	46.957
E	Peak grip force rate [N/s]	2	25.3299	26.6096	24.474	E	2	46.5529	41.1299	57.8952	E	2	32.7129	32.0915	36.398	E	2	38.4101	51.913	44.4074
F	Peak grip force rate [N/s]	2	28.3715	35.262	28.8478	F	2	45.2403	55.6816	60.6955	F	2	26.8657	22.3864	24.2425	F	2	54.4583	51.4893	44.0969
G	Peak grip force rate [N/s]	2	11.9088	15.6165	13.5815	G	2	21.0361	18.4796	26.1746	G	2	16.6986	16.7471	14.5168	G	2	25.9847	30.0922	20.9733
H	Peak grip force rate [N/s]	2	24.3886	21.0209	20.0659	H	2	29.9489	34.2443	34.8721	H	2	26.3624	17.8419	17.2219	H	2	40.7601	45.4792	52.4619
I	Peak grip force rate [N/s]	2	17.1621	21.0101	18.6689	I	2	54.2812	42.2595	44.12	I	2	33.3462	24.058	26.8951	I	2	63.1587	46.6284	39.5706
J	Peak grip force rate [N/s]	2	14.975	16.6515	11.9093	J	2	21.8591	24.9233	26.4281	J	2	12.1119	11.9461	11.7661	J	2	25.9828	24.1753	26.4541
K	Peak grip force rate [N/s]	2	18.3731	19.4469	15.1746	K	2	29.0651	29.7925	25.4766	K	2	17.5207	24.2076	25.4668	K	2	28.475	29.7449	23.3576
L	Peak grip force rate [N/s]	2	19.3213	17.9474	18.0038	L	2	37.252	40.2264	42.9178	L	2	27.8638	21.5447	22.5213	L	2	43.2003	43.8227	38.929
M	Peak grip force rate [N/s]	2	30.2531	23.0731	23.878	M	2	29.7189	40.3039	34.5695	M	2	18.0715	28.1532	20.0335	M	2	29.7312	52.8891	38.6141
N	Peak grip force rate [N/s]	2	21.3603	19.5881	25.7483	N	2	41.1716	46.9624	42.5538	N	2	15.9314	20.7192	16.1267	N	2	33.3623	29.4894	35.8296
O	Peak grip force rate [N/s]	2	48.4442	39.629	44.091	O	2	55.0243	83.513	63.117	O	2	29.5222	21.7414	34.2099	O	2	54.5049	52.5796	49.5719
P	Peak grip force rate [N/s]	2	16.5259	19.7838	15.255	P	2	30.465	35.2248	36.4324	P	2	17.2028	16.3214	18.1838	P	2	35.4278	27.441	32.887
Q	Peak grip force rate [N/s]	2	71.1019	43.2498	57.5548	Q	2	98.305	106.45	97.5585	Q	2	71.1014	81.9836	69.0879	Q	2	93.3206	92.6868	99.6367
R	Peak grip force rate [N/s]	2	27.3302	20.4592	25.7503	R	2	44.1681	45.1029	44.6419	R	2	33.4516	31.935	36.4628	R	2	62.451	50.108	50.8545
S	Peak grip force rate [N/s]	2	34.0745	43.7698	37.5909	S	2	51.5726	65.4881	64.0662	S	2	23.5278	28.0115	23.1276	S	2	48.6154	41.7705	50.0227
T	Peak grip force rate [N/s]	2	26.6866	32.5766	36.919	T	2	42.3748	44.3603	43.7246	T	2	43.2184	33.0813	34.5454	T	2	48.4295	37.9176	43.5172
U	Peak grip force rate [N/s]	2	20.9973	19.5592	20.5475	U	2	31.8884	33.4516	33.3447	U	2	12.8359	17.761	12.9291	U	2	29.8278	29.7753	38.0059
A	Peak grip force rate [N/s]	3	23.8378	24.5245	28.0949	A	3	43.7349	53.2752	36.8321	A	3	24.7119	26.6165	26.2359	A	3	28.8282	37.6115	28.2106
B	Peak grip force rate [N/s]	3	19.0574	18.664	16.1257	B	3	25.7493	42.8565	42.8672	B	3	22.4188	20.3342	21.8734	B	3	38.9212	38.1604	38.2237
C	Peak grip force rate [N/s]	3	33.7435	26.024	29.738	C	3	35.7648	35.0369	34.7828	C	3	22.2334	16.7427	19.6234	C	3	43.631	45.6881	34.7931
D	Peak grip force rate [N/s]	3	28.0409	23.9742	29.9185	D	3	50.3022	46.9639	48.3687	D	3	22.3957	20.8379	19.825	D	3	52.357	57.4871	51.9233
E	Peak grip force rate [N/s]	3	22.9858	28.397	25.5855	E	3	60.4129	37.8872	49.3664	E	3	38.1673	37.5301	39.6206	E	3	40.9955	48.5575	40.1935
F	Peak grip force rate [N/s]	3	26.4909	28.3656	33.432	F	3	56.1941	67.6826	59.5428	F	3	24.5873	25.5408	33.2	F	3	49.8495	56.9912	59.1798
G	Peak grip force rate [N/s]	3	13.9282	11.9456	12.1958	G	3	21.9616	18.637	20.6854	G	3	13.347	14.3319	12.855	G	3	21.1886	27.0776	26.898
H	Peak grip force rate [N/s]	3	19.8196	18.8381	26.0372	H	3	28.7129	24.6275	24.4804	H	3	22.1333	21.9582	19.3846	H	3	59.7978	47.1694	39.7962
I	Peak grip force rate [N/s]	3	28.3975	17.4956	24.0688	I	3	45.0971	45.333	44.2377	I	3	33.6846	27.5014	29.2917	I	3	60.591	58.0649	48.2063
J	Peak grip force rate [N/s]	3	16.3037	13.9699	18.3756	J	3	24.2297	38.2791	19.9084	J	3	11.5699	12.161	14.5409	J	3	28.4441	29.0504	24.7408
K	Peak grip force rate [N/s]	3	16.0359	20.5603	22.2746	K	3	31.9806	30.0127	27.9016	K	3	22.1902	28.1385	19.776	K	3	21.2117	33.6655	27.0099
L	Peak grip force rate [N/s]	3	16.085	19.3203	22.3668	L	3	32.7056	32.1572	39.3871	L	3	25.2235	25.7782	28.19	L	3	48.8783	56.0882	45.3948
M	Peak grip force rate [N/s]	3	20.939	19.4331	37.4982	M	3	26.5483	28.0738	34.6867	M	3	19.4939	18.379	16.1816	M	3	33.7851	38.7083	31.9943
N	Peak grip force rate [N/s]	3	16.8781	31.2645	18.9142	N	3	60.3653	50.7236	53.6999	N	3	14.3098	20.1699	16.5279	N	3	47.3382	24.6584	42.6009
O	Peak grip force rate [N/s]	3	37.2746	42.3846	35.7162	O	3	75.9368	76.8123	65.0947	O	3	29.6949	34.1211	32.5511	O	3	41.097	57.9138	59.7159
P	Peak grip force rate [N/s]	3	16.1801	17.5059	18.0342	P	3	28.1253	32.5457	32.169	P	3	15.2374	16.0251	19.9251	P	3	28.345	25.2941	32.2715
Q	Peak grip force rate [N/s]	3	86.0455	45.4983	59.5133	Q	3	104.824	117.454	100.22	Q	3	80.6058	72.2565	79.9118	Q	3	85.3289	78.1416	74.2539
R	Peak grip force rate [N/s]	3	23.8378	24.5245	28.0949	R	3	43.7349	53.2752	36.8321	R	3	31.9997	32.5368	30.5346	R	3	59.788	58.7796	52.9137
S	Peak grip force rate [N/s]	3	41.9642	36.8155	29.5286	S	3	59.6919	54.1286	57.7583	S	3	20.7526	22.6302	25.9067	S	3	47.9577	45.4929	51.1901
T	Peak grip force rate [N/s]	3	31.8374	39.6564	29.9602	T	3	41.6096	34.0657	44.3167	T	3	30.7656	29.765	28.8036	T	3	48.536	45.9996	49.7284
U	Peak grip force rate [N/s]	3	17.0978	15.2619	19.8456	U	3	39.0624	31.4842	30.5758	U	3	14.6978	16.6378	14.9495	U	3	31.0663	22.4821	33.924

## Sheet: GF HOLD
Person	Grip force during static holding [N]	Trial number	Passive 18°C 350g	Passive 41°C 350g	Passive 32°C 350g	Person	Trial number	Passive 18°C 700g	Passive 41°C 700g	Passive 32°C 700g	Person	Trial number	Active 18°C 350g	Active 41°C 350g	Active 32°C 350g	Person	Trial number	Active 18°C 700g	Active 41°C 700g	Active 32°C 700g
A	Holding grip force [N]	1	2.84206	3.11237	3.21537	A	1	5.98395	6.10967	6.13022	A	1	2.31447	2.67308	2.86089	A	1	5.46054	5.75023	5.69039
B	Holding grip force [N]	1	4.03382	3.88672	4.86581	B	1	10.8136	7.37526	9.6862	B	1	4.50382	4.63915	3.92753	B	1	8.71133	8.65595	8.68352
C	Holding grip force [N]	1	3.9087	3.18555	3.31043	C	1	9.02878	7.47007	6.7379	C	1	2.89778	2.88262	3.121	C	1	7.19367	6.66859	5.75175
D	Holding grip force [N]	1	2.8064	2.93584	2.99092	D	1	6.32186	5.00972	5.55687	D	1	2.81988	2.65542	3.3173	D	1	5.57277	6.10697	5.44847
E	Holding grip force [N]	1	4.68913	3.66173	3.67036	E	1	7.70546	7.34862	6.90187	E	1	5.91563	6.06852	5.30731	E	1	9.59467	7.65646	8.27743
F	Holding grip force [N]	1	2.26832	2.21245	2.31256	F	1	6.81834	6.18197	5.84995	F	1	2.12965	2.55614	2.0962	F	1	7.3784	5.28705	4.64082
G	Holding grip force [N]	1	2.38334	3.52297	2.04244	G	1	4.21972	4.68408	6.05071	G	1	2.80095	2.81513	2.69525	G	1	5.19758	3.70916	8.09845
H	Holding grip force [N]	1	3.14322	2.92049	3.18339	H	1	5.40428	5.32864	5.06078	H	1	2.91936	2.96154	2.98229	H	1	6.23671	6.30454	5.98479
I	Holding grip force [N]	1	2.27832	2.6822	2.60225	I	1	6.56981	5.40977	4.74147	I	1	2.71987	3.5806	2.77108	I	1	7.11156	5.35616	5.31535
J	Holding grip force [N]	1	3.51453	2.95624	3.31181	J	1	6.88588	5.92931	6.11536	J	1	2.60931	2.58018	2.16055	J	1	6.27609	6.82648	6.67149
K	Holding grip force [N]	1	2.87796	2.7341	2.78555	K	1	5.27832	5.01178	5.52843	K	1	4.27809	5.02556	4.9723	K	1	6.63396	5.75371	6.16985
L	Holding grip force [N]	1	4.37389	3.63514	4.0633	L	1	6.74472	7.87154	6.9081	L	1	4.66583	5.55844	6.72083	L	1	9.3041	9.66486	9.47013
M	Holding grip force [N]	1	2.74317	3.52856	3.75909	M	1	6.65765	7.5978	5.9817	M	1	3.5059	2.99877	3.98669	M	1	6.28605	8.77004	6.03943
N	Holding grip force [N]	1	2.74479	2.96242	2.52907	N	1	6.65074	7.40042	6.91679	N	1	2.64267	3.07234	2.50807	N	1	7.00405	5.58341	5.09448
O	Holding grip force [N]	1	6.74349	6.92493	6.14886	O	1	12.5298	13.5841	11.8189	O	1	4.4402	4.72298	4.65337	O	1	7.57793	7.46595	7.57528
P	Holding grip force [N]	1	2.43823	2.72311	2.51499	P	1	4.62782	4.67574	4.66294	P	1	2.43911	2.30761	2.56855	P	1	4.88116	4.68893	4.97323
Q	Holding grip force [N]	1	6.33961	5.73551	6.44478	Q	1	10.4231	12.19	11.3613	Q	1	6.38415	6.14798	5.30569	Q	1	11.7736	10.7911	10.8702
R	Holding grip force [N]	1	2.84206	3.11237	3.21537	R	1	5.98395	6.10967	6.13022	R	1	2.35415	2.72017	2.45441	R	1	5.44278	5.44185	5.69328
S	Holding grip force [N]	1	5.11341	4.73897	5.46927	S	1	9.42059	7.92251	8.79697	S	1	4.15915	4.87616	4.59672	S	1	9.07396	8.56899	8.25242
T	Holding grip force [N]	1	4.09342	3.4282	2.92206	T	1	6.71759	6.13905	6.45596	T	1	3.98163	3.55323	3.58173	T	1	6.52404	6.02256	5.49056
U	Holding grip force [N]	1	3.48078	4.00273	3.96069	U	1	9.12207	8.75346	7.18372	U	1	3.32996	3.09491	2.78339	U	1	6.77699	7.60883	6.23632
For EXPLANATIONS see datasheet "Explanations"
A	Holding grip force [N]	2	3.30386	2.92446	3.35546	A	2	5.948	6.26805	6.13223	A	2	2.55291	2.82955	2.92721	A	2	5.41365	5.24045	5.71962
B	Holding grip force [N]	2	3.78117	4.16822	3.67635	B	2	7.93413	8.46784	9.3143	B	2	4.27569	3.76258	4.25283	B	2	9.2755	9.02329	7.83343
C	Holding grip force [N]	2	3.98311	3.34241	3.28071	C	2	8.00982	6.91021	6.62489	C	2	2.91028	2.84716	3.1497	C	2	5.90891	6.53395	6.04252
D	Holding grip force [N]	2	2.68053	2.75754	2.59612	D	2	5.74886	7.00974	5.4832	D	2	2.73552	2.75833	2.3674	D	2	5.84244	6.60233	5.8651
E	Holding grip force [N]	2	3.58918	3.52424	3.78911	E	2	7.82637	8.68622	7.73808	E	2	5.23054	6.15067	6.2811	E	2	8.53161	7.91942	9.75099
F	Holding grip force [N]	2	2.46805	2.56497	2.83735	F	2	6.03555	5.50763	7.12191	F	2	2.14932	2.83529	2.12539	F	2	4.99898	5.42993	5.09953
G	Holding grip force [N]	2	2.4733	3.53489	2.43082	G	2	6.25961	4.7193	6.3432	G	2	2.51195	2.574	3.60091	G	2	5.20062	5.51582	5.42424
H	Holding grip force [N]	2	2.69554	2.6541	2.84814	H	2	5.54059	5.72006	4.8971	H	2	3.20385	3.11752	2.92431	H	2	6.3793	7.67505	6.99119
I	Holding grip force [N]	2	2.51916	2.83396	2.19641	I	2	5.35391	4.79233	4.92859	I	2	3.57849	2.97827	3.55632	I	2	6.4025	5.89468	5.30392
J	Holding grip force [N]	2	3.75419	3.38308	3.62342	J	2	7.42848	7.64376	7.91127	J	2	2.46878	2.77437	2.94648	J	2	6.26261	5.36426	5.95119
K	Holding grip force [N]	2	2.86266	3.152	2.62359	K	2	5.66424	5.0884	5.10306	K	2	4.76854	5.13362	4.78787	K	2	5.66822	5.81924	5.59405
L	Holding grip force [N]	2	3.37812	3.33824	3.86754	L	2	8.81659	7.66975	8.68008	L	2	4.35005	4.80896	5.84112	L	2	8.58125	8.80482	8.42826
M	Holding grip force [N]	2	3.77175	2.83063	2.85103	M	2	6.78754	5.60749	6.69503	M	2	3.12233	3.34629	3.10212	M	2	6.8411	8.51567	6.96574
N	Holding grip force [N]	2	2.97277	2.66405	3.09594	N	2	7.46762	7.55086	8.69328	N	2	2.93908	3.39303	3.38592	N	2	5.83656	6.34947	5.70868
O	Holding grip force [N]	2	6.79784	7.00709	6.13512	O	2	11.7515	11.2856	10.9101	O	2	3.88461	3.54043	4.59118	O	2	7.56204	7.59147	8.11881
P	Holding grip force [N]	2	2.44656	2.82121	2.66067	P	2	4.61717	4.63552	4.69212	P	2	2.61819	2.4914	2.56262	P	2	5.16045	4.85472	5.55702
Q	Holding grip force [N]	2	5.68107	5.68244	5.86643	Q	2	12.5808	13.5226	10.9536	Q	2	6.92007	7.52216	6.41878	Q	2	11.0403	11.4239	11.1165
R	Holding grip force [N]	2	3.30386	2.92446	3.35546	R	2	5.948	6.26805	6.13223	R	2	2.52725	2.5947	2.52917	R	2	5.67249	5.91837	5.71354
S	Holding grip force [N]	2	5.23849	6.12939	5.62378	S	2	10.5717	9.88843	9.40794	S	2	4.66103	4.43598	5.23967	S	2	8.63476	8.43253	7.80709
T	Holding grip force [N]	2	3.16932	2.90518	3.53288	T	2	6.09996	8.19012	6.32333	T	2	3.3098	2.46633	3.49977	T	2	5.60406	5.189	6.00195
U	Holding grip force [N]	2	3.9625	5.05087	4.31728	U	2	8.76999	7.61781	7.61207	U	2	3.04277	2.79575	3.44978	U	2	5.42871	6.65486	6.68684
A	Holding grip force [N]	3	3.11227	3.03531	3.31421	A	3	5.68975	6.56534	6.10246	A	3	2.90018	2.36396	2.82646	A	3	5.70113	5.42002	5.4472
B	Holding grip force [N]	3	3.96795	3.89776	3.79534	B	3	7.88052	8.23255	9.45056	B	3	4.28182	3.97496	3.83296	B	3	8.35797	8.18806	8.71128
C	Holding grip force [N]	3	3.54293	3.28493	3.2116	C	3	6.56956	7.04422	7.14938	C	3	3.30465	3.27129	3.66536	C	3	6.21326	7.55679	6.25432
D	Holding grip force [N]	3	2.48669	2.54619	2.7544	D	3	5.96345	5.69181	5.60004	D	3	2.78741	2.61868	2.50969	D	3	6.36198	5.65851	6.16838
E	Holding grip force [N]	3	3.7537	4.18544	3.45709	E	3	7.84565	7.71507	8.9996	E	3	6.44458	6.23533	6.01049	E	3	10.0098	7.9588	8.90434
F	Holding grip force [N]	3	2.29858	1.93002	2.29108	F	3	5.63781	7.30953	6.25226	F	3	2.07501	2.36936	2.17571	F	3	5.7697	5.84583	5.94942
G	Holding grip force [N]	3	2.23928	2.91892	2.77388	G	3	4.83898	5.72595	4.21143	G	3	3.50688	3.49167	2.8012	G	3	4.78576	5.0132	6.35668
H	Holding grip force [N]	3	3.09555	3.04919	2.90675	H	3	4.72499	5.5321	5.15206	H	3	3.33628	3.15141	2.83372	H	3	7.12564	7.20721	6.68208
I	Holding grip force [N]	3	2.47683	2.94761	2.39928	I	3	5.37573	5.34174	5.34949	I	3	2.95114	3.38342	2.89513	I	3	6.15774	5.78437	5.00207
J	Holding grip force [N]	3	3.27561	3.49187	3.70048	J	3	7.64753	7.89612	6.5342	J	3	2.50302	2.77093	3.14195	J	3	6.39068	5.82513	6.40735
K	Holding grip force [N]	3	2.66793	2.88365	2.66734	K	3	5.61132	5.46353	4.86816	K	3	4.54046	4.13604	3.7899	K	3	5.73409	6.5237	6.37861
L	Holding grip force [N]	3	3.68856	3.40613	4.51888	L	3	7.72175	6.85591	7.97347	L	3	5.38652	5.36048	5.72389	L	3	9.74731	10.1069	8.81625
M	Holding grip force [N]	3	2.90214	3.28792	3.25991	M	3	5.9193	6.48951	6.07837	M	3	2.77755	2.92657	3.27992	M	3	5.73036	6.97427	5.84141
N	Holding grip force [N]	3	2.73321	2.38785	2.82322	N	3	6.69282	7.46482	6.9239	N	3	2.68711	3.52292	2.32031	N	3	6.82477	5.32408	5.71585
O	Holding grip force [N]	3	6.28473	6.45292	6.23435	O	3	11.4546	11.496	9.90319	O	3	4.76702	3.54347	5.7412	O	3	7.12603	7.23159	7.94021
P	Holding grip force [N]	3	2.82503	2.59298	2.70408	P	3	4.69399	4.74505	4.55326	P	3	2.94918	2.61147	2.56512	P	3	4.89235	4.89671	5.55633
Q	Holding grip force [N]	3	7.00218	5.81929	6.34938	Q	3	11.2379	13.1877	10.736	Q	3	6.90237	6.15494	6.55372	Q	3	11.5009	10.8451	10.8787
R	Holding grip force [N]	3	3.11227	3.03531	3.31421	R	3	5.68975	6.56534	6.10246	R	3	2.44804	2.59097	2.41767	R	3	6.04046	5.93672	6.13302
S	Holding grip force [N]	3	5.92921	6.22391	4.42078	S	3	11.0499	9.73343	10.7447	S	3	4.32155	4.49067	5.47187	S	3	8.2765	10.0093	8.64119
T	Holding grip force [N]	3	3.65383	3.47975	3.21248	T	3	7.05246	6.78342	7.41881	T	3	3.01633	2.92103	3.22901	T	3	5.48762	6.36762	5.66866
U	Holding grip force [N]	3	3.56407	4.37604	4.48258	U	3	9.07847	7.16267	7.07017	U	3	3.36096	3.60189	3.71951	U	3	6.06861	7.1533	8.41762

## Sheet: Explanations
Supplementary material for the EBR article "Cold and heavy: grasping the temperature-weight illusion" by Kuhtz-Buschbeck and Hagenkamp
Corresponding author: Johann P. Kuhtz-Buschbeck, MD Professor Institute of Physiology, Christian-Albrechts-University, Hermann-Rodewald-Str. 5, D 24118 Kiel, Germany. e-mail: kuhtz@physiologie.uni-kiel.de
GENERAL EXPLANATIONS
Two veridical object weights (350 g, 700 g) and three object temperatures (cold = 18, neutral = 32, warm = 41°C) were used in experiments with the temperature-weight-illusion. 21 test persons (A, B, C ….. U) participated.
Two modes of handling (active, passive) were examined. Passive: Non-dominant rested on table, palm upward, test object was placed on palm. Active: Non-dominant hand held test object about 10 cm above the table surface.
Hence there were 2 (weight) x 3 (temperature) x 2 (mode) = 12 different experimental conditions.
PSYCHOPHYSICAL TASKS: MAGNITUDE ESTIMATION and CROSS-MODAL MATCHING
Data sheet "Magnitude estimation" shows individual numerical ratings of the perceived heaviness of the test objects for the 12 conditions.
The magnitude estimations shown were normalized into z-scores, based on each participant's mean and standard deviation of 36 trials (4 runs with 9 trials each; the 3 initial calibration trials were excluded; see supplementary figure 2).
Data sheet "Cross-modal match" shows individual isometric forces (unit: Newton) that the dominant hand applied to a hand-held dynamometer in the 12 conditions.
The force applied to the dynamometer matched the perceived magnitude of the heaviness of the object. The force data have not been normalized into z-scores.
Data sheet "Correlation" shows correlations between the results of the two psychophysical tasks (magnitude estimation, cross-modal matching). Pearson's correlation coefficients are shown and significances indicated.
The correlations refer to the non-normalized results of both tasks; i.e. here neither the magnitude estimations nor the forces applied during cross-modal matching have been normalized into z-scores.
GRIP-LIFT TASK: FORCE VARIABLES LF, GF, LFR, GFR, GF HOLD
Abbreviations: LF (peak lift force; Newton), GF (peak grip force; Newton), LFR (peak lift force rate; Newton/s), GFR (peak grip force rate; Newton/s), GF HOLD (grip force during static holding; Newton).
Datasheets show individual grasping force data of the 21 participants for the 12 experimental conditions. The scatterplots illustrate the inter-individual variability of the data of the 21 participants (A, B…U).
Series of three consecutive grip lift-trials were performed with the same object (e.g. 700 g, warm) in each condition. Per condition, the results of the first, second and third trial are listed (trial number) and illustrated.
Each condition (e.g. active mode, 700 g object, warm) was examined twice (see supplementary figure 2). Thus each datapoint is the mean of two measurements.
Mode: The dominant hand grasped and lifted the test object from the palm of the non-dominant hand. The non-dominant hand rested on the table (palm upward) in the passive mode, or held the object above the table (active mode).
